# Supplementary material for: Berries, greens, and medicinal herbs—mapping and assessing wild plants as an ecosystem service in Transylvania (Romania)
Source: J Ethnobiol Ethnomed. 2020 Mar 4;16:13. doi: 10.1186/s13002-020-0360-x (PMC7057653; doi:10.1186/s13002-020-0360-x)
Supplement: Supplementary file 1 — Additional file 1: Table S1. The species, amount and monetary value of plant parts collected in the study area. Table S2. Description of the skill levels required for occupations and the ratios of choosing wild food. [file 13002_2020_360_MOESM1_ESM.xlsx]

## Sheet:  S1 Suppl coll_plants_prices
Plant species' latin name	plant part	harvested fresh quantity kg/yr in the area	price for fresh plants (EUR/kg)	price for dry plants (EUR/kg)	total value (EUR/year)
Achillea millefolium L.	H	29912	0.86	2.91	25747
Aconitum tauricum Wulfen *	R	53	4.33	-	228
Acorus calamus L.	R	9	-	3.44	29
Aesculus hippocastanum L.*	F	256	2.14	-	547
Agrimonia eupatoria L.	H	6261	-	1.51	9431
Alchemilla vulgaris L.	H	7740	0.86	2.04	6662
Allium ursinum L.	H	38262	1.4	-	53519
Arctium lappa L.*	R	3195	4.33	-	13836
Arctium lappa L.	H	213	-	1.18	252
Arnica montana L.	H	3	1.51	-	4
Arnica montana L.	F	163	1.51	-	245
Asarum europaeum L.*	H	1568	1.21	-	1898
Atropa belladonna L.*	H	53	1.21	-	64
Atropa belladonna L.*	R	150	4.33	-	649
Berberis vulgaris L.*	R	262	4.33	-	1134
Betula pendula Roth	H	1781	-	1.51	2683
Capsella bursa-pastoris (L.) Medik.	H	16	0.86	-	14
Centaurea cyanus L.*	H	3294	1.21	-	3987
Centaurium erythraea Rafn.	H	260	-	2.15	558
Cetraria islandica (L.) Ach.	H	53	-	-	-
Chelidonium majus L.	H	1874	-	1.72	3226
Cichorium intybus L.	R	-	-	1.29	-
Colchicum autumnale L.*	F	7376	2.14	-	15758
Cornus mas L.	F	589	2.15	-	1268
Corylus avellana L.	F	4925	2.91	-	14308
Corylus avellana L.	H	7662	-	1.08	8244
Crataegus monogyna Jacq.	F	2572	1.69	-	4335
Crataegus monogyna Jacq.	H	25557	0	1.61393	41247.1
Dryopteris filix-mas (L.) Schott*	R	2063	4.33	-	8936
Epilobium parviflorum Schreb.*	H	1667	1.21	-	2018
Equisetum arvense L.	H	931	1.72	-	1604
Eryngium planum L.*	H	11409	1.21	-	13810
Fagus sylvatica L.*	F	2635	2.14	-	5631
Filipendula ulmaria (L.) Maxim.*	H	4078	1.21	-	4937
Fragaria vesca L.*	F	65	2.14	-	139
Fraxinus excelsior L.	H	235	-	2.58	608
Galium mollugo L.	H	49	-	2.15	105
Galium verum L.	H	782	-	2.15	1683
Geranium robertianum L.	H	964	-	2.15	2075
Geum urbanum L.	R	49	-	4.3	210
Hedera helix L.	H	773	-	1.29	998
Helleborus purpurascens Waldst. & Kit.*	R	1568	4.33	-	6791
Hieracium pilosella L.*	H	245	1.21	-	297
Hippophae rhamnoides L.	F	2409	2.47	6.46	5961
Hippophae rhamnoides L.*	H	32149	1.21	-	38914
Hypericum perforatum L.	H	6290	1.29	3.23	8121
Inula helenium L.*	R	15791	4.33	-	68386
Juglans regia L.*	F	32	2.14	-	69
Juglans regia L.	H	12114	-	3.23	39104
Juniperus communis L.*	F	1558	2.14	-	3328
Lamium album L.	H	14782	-	1.51	22266
Leonurus cardiaca L.	H	3847	-	1.29	4967
Malus sylvestris (L.) Mill.*	F	49	2.14	-	104
Malva sylvestris L.	H	1132	-	1.72	1949
Melilotus officinalis (L.) Lam.	H	452	-	0.86	389
Mentha aquatica L.*	H	6053	1.21	-	7327
Mentha pulegium L.	H	7530	-	1.72	12962
Origanum vulgare L.*	H	5019	1.21	-	6076
Padus avium Mill.*	H	6024	2.14	-	12870
Petasites hybridus (L.) G. Gaertn., B. Mey. & Scherb.	R	3783	2.15	-	8140
Petasites hybridus (L.) G. Gaertn., B. Mey. & Scherb.*	H	18152	1.21	-	21972
Pinus sylvestris L.*	F	2824	2.14	-	6033
Plantago lanceolata L.	H	2778	-	1.94	5381
Polygonum aviculare L.*	H	902	1.21	-	1091
Populus nigra L.	H	81	-	3.66	297
Primula officinalis Hill	H	128	-	4.52	578
Primula officinalis Hill*	R	6050	4.33	-	26200
Primula veris L.	H	45	-	4.52	204
Prunus avium (L.) L.	F	1919	-	10.76	20650
Prunus spinosa L.	F	4706	2.15	8.61	10127
Prunus spinosa L.*	H	20135	1.21	-	24372
Pyrus piraster Borkh.*	F	2853	2.14	-	6096
Rhamnus frangula L.*	R	2048	4.33	-	8871
Ribes nigrum L.*	F	831	2.14	-	1776
Ribes nigrum L.*	H	203	1.21	-	246
Robinia pseudacacia L.	H	553	-	2.37	1309
Rosa canina L.	F	4897	2.69	-	13172
Rubus fruticosus L.*	H	58748	1.21	-	71112
Rubus fruticosus L.	F	6318	2.15	-	13596
Rubus idaeus L.*	H	18236	1.21	-	22073
Rubus idaeus L.	F	8494	3.55	-	30160
Salix alba L.*	H	19739	4.33	-	85482
Sambucus nigra L.	F	168	0.43	-	73
Sambucus nigra L.	H	50963	1.18	2.58	60317
Solidago virgaurea L.	H	24599	-	5.92	145569
Sorbus aucuparia L.	F	5039	6.46	-	32531
Spiraea ulmifolia Scop.*	H	3721	1.21	-	4504
Symphytum officinale L.	R	3765	3.34	-	12557
Tanacetum vulgare L.	H	6350	-	1.29	8199
Taraxacum officinale F.H. Wigg	H	10057	-	1.61	16231
Taraxacum officinale F.H. Wigg	R	19809	4.3	-	85252
Thymus glabrescens Willd.*	H	2923	1.21	-	3538
Tilia cordata Mill.	H	533	-	1.4	745
Tilia tomentosa Moench	H	2310	-	2.15	4971
Tussilago farfara L.	H	9221	-	3.23	29764
Tussilago farfara L.	H	71	-	3.23	230
Urtica dioica L.	H	2	1.18	3.87	2
Urtica dioica L.*	R	18930	4.33	-	81981
Vaccinium myrtillus L.	F	13607	-	-	-
Vaccinium myrtillus L.	H	21237	-	-	-
Veratrum album L.*	R	4541	4.33	-	19664
Viburnum opulus L.*	R	745	4.33	-	3227
Vinca minor L.*	H	625	1.21	-	757
Viola tricolor L.*	H	862	1.21	-	1043
Viscum album L.	H	8529	1.72	-	14683

## Sheet: S2 Suppl skills
skill level	short description	'wild food' chosen as important
		no	yes
L1	simple and routine physical or manual tasks	0.141	0.068
L2	performance of tasks such as operating machinery and electronic equipment; ability to read information, to make written records	0.267	0.223
L3	complex technical and practical tasks that require an extensive body of factual, technical and procedural knowledge in a specialized field	0.102	0.078
L4	complex problem-solving, decision-making and creativity based on an extensive body of theoretical and factual knowledge in a specialized field	0.044	0.078
